# Supplementary material for: Short-Term Beetroot Juice Supplementation Enhances Strength, Reduces Fatigue, and Promotes Recovery in Physically Active Individuals: A Randomized, Double-Blind, Crossover Trial
Source: Nutrients. 2025 May 19;17(10):1720. doi: 10.3390/nu17101720 (PMC12113839; doi:10.3390/nu17101720)
Supplement: Supplementary file 1 [file nutrients-17-01720-s001.zip]

Archive with 1 entries (1 files):
- nutrients-3632501-supplementary.pdf
